# Supplementary material for: GmMEKK2 Disrupts the MKK1/2–MPK4 Cascade to Amplify Immune Signalling and Confer Enhanced Resistance to Soybean Mosaic Virus
Source: Mol Plant Pathol. 2025 Nov 30;26(12):e70184. doi: 10.1111/mpp.70184 (PMC12665255; doi:10.1111/mpp.70184)
Supplement: Supplementary file 9 — Table S1: Primers used in this research. [file MPP-26-e70184-s015.xlsx]

## Sheet: Table S1
Table S1. Primers used in this research
Primers	Sequence (5’-3’)	Purpose	Melting temperature (°C)
GMEKK_CDs	F: AGACGCTGTAGGACGAGGAAG	GmMEKK2 CDS amplification	59
	R: AACCCAATCGGGGAAATCAAAG		57
BAR_CDs	F: CAGCTGCCAGAAACCCACGT	Marker sequence amplification	61
	R: CTGCACCATCGTCAACCACT		59
GMEKK_TDNA	F: CCGATAACGGAGACCGGCACA	qRT-PCR	62
	R: CCACCCATCTGATTCCGACCAA		60
Actin11	F: ATCTTGACTGAGCGTGGTTATTCC	qRT-PCR	58
	R: GCTGGTCCTGGCTGTCTCC		61
GMEKK2_qRT	F: GGCGTATTCGAGGAACAAAT	qRT-PCR	55
	R: GCTGGTCCTGGCTGTCTCC		58
CP_SC	F: AGTTTGGACCACTTGCTTGAG	qRT-PCR	56
	R: ACAATGGGTTTCAGCGGAT		56
SODB	F: TGCTTGGGGATTGTGCTTCA	qRT-PCR	58
	R: ACGACCTGAGTGTAGTGCAG		57
SODB2	F: CGGAATACGCGCTGAACCAG	qRT-PCR	60
	R: ACTGTCCGTTAATGTCCGCA		58
PR1-6	F: GTCATGATTGTGAGTCACGTTGC	qRT-PCR	58
	R: TCCAAGACGCACAGAGTCTC		57
PR1-7	F: GCTGCAAGATCACAGGTTGG	qRT-PCR	58
	R: CAACCTATGAATGTGCCTCC		55
TGA23	F: CAGTTGGAGCAAGAGCTTGAACG	qRT-PCR	60
	R: GCAGCAGCAGATTTCATGC		56
MAPKK6	F: TTGCTGTGGTTTGTAAGCAGGT	qRT-PCR	59
	R: CCGTCCTATGGCACACTCAAG		59
WRKY39	F: GGGCTGTGATCACAACCTATG	qRT-PCR	57
	R: TAGGCTCCTCCTTGGCTCTG		59
WRKY5	F: GGGTCAACATGGAAACAAGGAG	qRT-PCR	57
	R: CAGATCCTGGAGCAGAATTGCT		58
POD50	F: ATCTCTGCTCAGCTCAGTCC	qRT-PCR	57
	R: CTGTGTCAAACCCATCACCCG		59
POD2A	F: CCAACAATAATTCGGCTCGTGG	qRT-PCR	58
	R: TATGTTTAGGCCAACGGCAGC		59
CAT1	F: CATGCCACCCAGGACCTTTAC	qRT-PCR	59
	R: GTCCAAGTCTGTGTCTCTGGGT		59
CAT3	F: GTTCCTCCACGTACCCTAGGT	qRT-PCR	58
	R: CCTGAGACCAGTATGATATCCAGATG		57
GmMKK1_BD	F: CATGGAGGCCGAATTCATGAAGAAAGGAAACTTGGGTCT	vector construction	55
	R: CTGCAGGTCGACGGATCCTTATAAGGTTGCAAGAGGAGATCC		55
GmMPK4A_BD	F: CATGGAGGCCGAATTCATGTCTGCTGTTGAGTCAGCTGA	vector construction	59
	R: CTGCAGGTCGACGGATCCTCAGTAGACTGGTGGAACAGG		56
GmMPK13-like_BD	F: CATGGAGGCCGAATTCATGGAAAACAATGGTGCTGAATC	vector construction	56
	R: CTGCAGGTCGACGGATCCCTATTCCAACATCTGATGATCCTG		55
GmMEKK2-specific probe	F: GGAGGCAGGGGAGAGACA	southern blot	59
	R: ACCCAATCGGGGAAATCA		55
bar-specific probe	F: AAACCCACGTCATGCCAGTT	southern blot	59
	R: CTGCACCATCGTCAACCACTA		58
MEKK2i1	F: cgggatccAGTCTCGCCGACGAATTGAG	probe for VIGS	58
	R: ggggtaccTAATCCTTCCGTCCTCGAATACG		59
MEKK2i2	F: cgggatccAAGCTGCAGAACATCCTCGT	probe for VIGS	58
	R: ggggtaccCGCGGGCGATTCACACTCG		60
