# Supplementary material for: GmMEKK2 Disrupts the MKK1/2–MPK4 Cascade to Amplify Immune Signalling and Confer Enhanced Resistance to Soybean Mosaic Virus
Source: Mol Plant Pathol. 2025 Nov 30;26(12):e70184. doi: 10.1111/mpp.70184 (PMC12665255; doi:10.1111/mpp.70184)
Supplement: Supplementary file 10 — Table S2: mpp70184‐sup‐0010‐TableS2.xlsx. GmMEKK2 gene transformation. [file MPP-26-e70184-s007.xlsx]

## Sheet: Table S2
Table S2. Case of GmMEKK2 gene transformation
Serial Codes	Recipient Variety	Explants Number	Cluster Buds	Elongated Plantlets	Rooted Plantlets	Positive Plantlets	Transformation Efficiency (%)
Y5	Tianlong No.1	147	139	81	4	3	2.04
Y6	Tianlong No.1	147	130	117	12	3	2.04
Y7	Tianlong No.1	140	119	64	1	1	0.71
