# Supplementary material for: GmMEKK2 Disrupts the MKK1/2–MPK4 Cascade to Amplify Immune Signalling and Confer Enhanced Resistance to Soybean Mosaic Virus
Source: Mol Plant Pathol. 2025 Nov 30;26(12):e70184. doi: 10.1111/mpp.70184 (PMC12665255; doi:10.1111/mpp.70184)
Supplement: Supplementary file 11 — Table S3: Comparison of SMV resistance levels detected by DAS‐ELISA. [file MPP-26-e70184-s012.xlsx]

## Sheet: Table S3
Table S3. Comparison of SMV resistance levels detected by DAS-ELISA
line No.	OD405 (P)	P/N
NT	0.646±0.013	2.358±0.049 c (+)
ZMP1	0.217± 0.005	0.792±0.019 a (-)
ZMP3	0.239± 0.003	0.872±0.010 a (-)
ZMP6	0.260± 0.018	0.949±0.065 b (-)
ZMP7	0.259± 0.002	0.945±0.009 b (-)
*OD405 was 0.274 in negative control; +：susceptible to SMV; -：resistant to SMV;
NT: non-transgenic plants; ZMP1, ZMP3, ZMP6 and ZMP7 meant different GmMEKK2 overexpression lines respectively.
