# Supplementary material for: GmMEKK2 Disrupts the MKK1/2–MPK4 Cascade to Amplify Immune Signalling and Confer Enhanced Resistance to Soybean Mosaic Virus
Source: Mol Plant Pathol. 2025 Nov 30;26(12):e70184. doi: 10.1111/mpp.70184 (PMC12665255; doi:10.1111/mpp.70184)
Supplement: Supplementary file 12 — Table S4: Mapping result of samples to the reference genome. [file MPP-26-e70184-s016.xlsx]

## Sheet: Table S4
Table S4. Mapping result of samples to the reference genome
sample	total_reads	total_map	unique_map	multi_map	read1_map	read2_map	positive_map	negative_map	splice_map	unsplice_map	proper_map
ZMP_7d1	40738786	38917399 (95.53%)	37854467 (92.92%)	1062932 (2.61%)	18978239 (46.59%)	18876228 (46.33%)	18912882 (46.42%)	18941585 (46.5%)	13671849 (33.56%)	24182618 (59.36%)	36888516 (90.55%)
ZMP_7d2	42480402	40934337 (96.36%)	39865078 (93.84%)	1069259 (2.52%)	19981614 (47.04%)	19883464 (46.81%)	19917239 (46.89%)	19947839 (46.96%)	14447073 (34.01%)	25418005 (59.83%)	38898358 (91.57%)
ZMP_7d3	43352512	41781482 (96.38%)	40742569 (93.98%)	1038913 (2.4%)	20402430 (47.06%)	20340139 (46.92%)	20355331 (46.95%)	20387238 (47.03%)	14412273 (33.24%)	26330296 (60.74%)	39753424 (91.7%)
ZMP_CK1	42136078	40604183 (96.36%)	39622668 (94.04%)	981515 (2.33%)	19859763 (47.13%)	19762905 (46.9%)	19795236 (46.98%)	19827432 (47.06%)	14509576 (34.44%)	25113092 (59.6%)	38666764 (91.77%)
ZMP_CK2	43298308	41555713 (95.98%)	40579484 (93.72%)	976229 (2.25%)	20345434 (46.99%)	20234050 (46.73%)	20273556 (46.82%)	20305928 (46.9%)	15441280 (35.66%)	25138204 (58.06%)	39599820 (91.46%)
ZMP_CK3	46016608	44207187 (96.07%)	43078636 (93.62%)	1128551 (2.45%)	21601430 (46.94%)	21477206 (46.67%)	21522116 (46.77%)	21556520 (46.85%)	15834000 (34.41%)	27244636 (59.21%)	41987916 (91.25%)
NT_7d1	43899702	42267136 (96.28%)	41221451 (93.9%)	1045685 (2.38%)	20661278 (47.06%)	20560173 (46.83%)	20593089 (46.91%)	20628362 (46.99%)	14277095 (32.52%)	26944356 (61.38%)	40210022 (91.6%)
NT_7d2	42776066	41184181 (96.28%)	40156133 (93.88%)	1028048 (2.4%)	20108875 (47.01%)	20047258 (46.87%)	20057610 (46.89%)	20098523 (46.99%)	14056067 (32.86%)	26100066 (61.02%)	38974490 (91.11%)
NT_7d3	41684758	39901387 (95.72%)	38918752 (93.36%)	982635 (2.36%)	19514278 (46.81%)	19404474 (46.55%)	19436819 (46.63%)	19481933 (46.74%)	13155902 (31.56%)	25762850 (61.8%)	37749110 (90.56%)
NT_CK1	42384446	40745329 (96.13%)	39585699 (93.4%)	1159630 (2.74%)	19836822 (46.8%)	19748877 (46.59%)	19772801 (46.65%)	19812898 (46.75%)	13974561 (32.97%)	25611138 (60.43%)	38351968 (90.49%)
NT_CK2	43881252	42291444 (96.38%)	41069916 (93.59%)	1221528 (2.78%)	20566042 (46.87%)	20503874 (46.73%)	20517694 (46.76%)	20552222 (46.84%)	14189845 (32.34%)	26880071 (61.26%)	40045690 (91.26%)
NT_CK3	42344278	40835681 (96.44%)	39669927 (93.68%)	1165754 (2.75%)	19885218 (46.96%)	19784709 (46.72%)	19818034 (46.8%)	19851893 (46.88%)	14162636 (33.45%)	25507291 (60.24%)	38696790 (91.39%)
ZMP_14d1	42555226	41133729 (96.66%)	39711893 (93.32%)	1421836 (3.34%)	19900259 (46.76%)	19811634 (46.56%)	19838521 (46.62%)	19873372 (46.7%)	14428631 (33.91%)	25283262 (59.41%)	38780490 (91.13%)
ZMP_14d2	46843940	45203311 (96.5%)	43923377 (93.77%)	1279934 (2.73%)	21990142 (46.94%)	21933235 (46.82%)	21946021 (46.85%)	21977356 (46.92%)	15369909 (32.81%)	28553468 (60.95%)	42934114 (91.65%)
ZMP_14d3	41522232	37903787 (91.29%)	36926353 (88.93%)	977434 (2.35%)	18495659 (44.54%)	18430694 (44.39%)	18447172 (44.43%)	18479181 (44.5%)	13297061 (32.02%)	23629292 (56.91%)	36016072 (86.74%)
NT_14d1	43161942	38490802 (89.18%)	37390670 (86.63%)	1100132 (2.55%)	18739369 (43.42%)	18651301 (43.21%)	18676637 (43.27%)	18714033 (43.36%)	12600837 (29.19%)	24789833 (57.43%)	36481232 (84.52%)
NT_14d2	44981988	42437593 (94.34%)	41261004 (91.73%)	1176589 (2.62%)	20657570 (45.92%)	20603434 (45.8%)	20610376 (45.82%)	20650628 (45.91%)	14353506 (31.91%)	26907498 (59.82%)	40302624 (89.6%)
NT_14d3	43713144	41843708 (95.72%)	40468295 (92.58%)	1375413 (3.15%)	20271082 (46.37%)	20197213 (46.2%)	20211827 (46.24%)	20256468 (46.34%)	14414627 (32.98%)	26053668 (59.6%)	39387386 (90.1%)
