# Supplementary material for: GmMEKK2 Disrupts the MKK1/2–MPK4 Cascade to Amplify Immune Signalling and Confer Enhanced Resistance to Soybean Mosaic Virus
Source: Mol Plant Pathol. 2025 Nov 30;26(12):e70184. doi: 10.1111/mpp.70184 (PMC12665255; doi:10.1111/mpp.70184)
Supplement: Supplementary file 13 — Table S5: Down‐regulated genes after SMV infection in NT plants. [file MPP-26-e70184-s004.xlsx]

## Sheet: Table S5
Table S5. Down-regulated genes after SMV infection in NT plants
Gene ID	NT_CK	NT_7d	NT_14d	ZMP_CK	ZMP_7d	ZMP_14d	Gene Description
Starch and sucrose metabolism
100790658	101.99	109.9	38.53	87.01	78.16	108.67	beta-glucosidase 46
100801949	51.31	23.4	30.68	46.95	36.14	13.67	endo-1, 4-beta-glucanase
100818065	36.52	22.44	9.44	24.44	23.94	14.62	alpha-glucan phosphorylase
100781448	53.24	38.72	23.95	29.25	28.67	23.51	beta-amylase 1
100802730	43.94	21.08	22.4	19.47	17.36	19.87	phosphoglucomutase
Nitrogen metabolism
732631	15.14	9.38	4.62	8	9.57	6.68	nitrate reductase
100817922	3.77	3.37	1.31	5.39	5.73	4.4	glutamine synthetase
100787888	2.06	2.22	0.75	3.06	3.37	2.09	high affinity nitrate transporter
Pentose and glucuronate interconversions
100779940	23.21	8.31	16.17	28.91	15.9	7.57	pectatelyase 22-like
100785701	33.71	14.58	11.66	16.41	15.32	13.47	polygalacturonase
Photosynthesis
100305932	761.59	364.84	727.92	382.09	414.05	520.36	2Fe-2S ferredoxin-like protein
100808254	239.06	108.69	255.18	113.85	114.27	166.72	ferredoxin-A
100802315	338.55	129.18	369.26	166.18	160.44	198.1	oxygen-evolving enhancer protein
MAPK signaling pathway
100790168	73.17	71.61	33.17	34.12	30.62	32.6	transcription factor MYC2
100796161	17.87	16.24	8.69	12.19	13.03	12.5	protein phosphatase 2C (PP2C)
100804400	34.1	19.26	5.94	22.79	25.63	18.95	abscisic acid receptor PYL4
100527230	633.08	499.3	300.09	253.43	312.71	310.93	calcium-binding protein
100819665	5.07	2.55	0.64	1.72	1.49	0.57	MAPKKK 18
100786749	11.86	8.42	5.65	10.38	11.9	15.82	abscisic acid receptor PYR1
Plant-pathogen interaction
100527778	11.11	3.1	7.85	10.59	6.46	5.22	pathogenesis-related protein 1-like
100806194	44.72	79.11	22.07	71.43	70.57	91.6	pathogenesis-related protein 1
100805116	90.14	149.87	1.7	223.64	230.21	154.41	pathogenesis-related protein 1
100807250	1623.16	2061.88	228.07	1984.04	2617.35	2027.07	pathogenesis-related protein 1
100807117	21.01	14.42	3.39	8.69	8.16	4.37	calcium-binding protein CAST
100793377	1.41	0.93	0.6	0.66	0.5	0.48	calcium-dependent protein kinase 26
100526987	86.72	60.98	38.17	21.84	20.79	24.8	calmodulin-like protein
