# Supplementary material for: GmMEKK2 Disrupts the MKK1/2–MPK4 Cascade to Amplify Immune Signalling and Confer Enhanced Resistance to Soybean Mosaic Virus
Source: Mol Plant Pathol. 2025 Nov 30;26(12):e70184. doi: 10.1111/mpp.70184 (PMC12665255; doi:10.1111/mpp.70184)
Supplement: Supplementary file 14 — Table S6: Up‐regulated genes at 7 day past inoculation (dpi) in NT plants. [file MPP-26-e70184-s008.xlsx]

## Sheet: Table S6
Table S6. Up-regulated genes at 7 dpi in NT plants
Gene ID	NT_CK	NT_7d	NT_14d	ZMP_CK	ZMP_7d	ZMP_14d	Gene Description
MAPK signaling pathway
547530	321.14	408.16	81.14	73.84	73.04	86.53	mitogen-activated protein kinase 1
100801339	150.84	238.51	42.37	40.17	38.4	53.86	mitogen-activated protein kinase 3
100807275	1.91	3.61	1.2	2.6	2.56	3.66	MKS1
100127385	206.32	273	69.51	120.1	125.3	125.47	WRKY transcription factor 39
100127393	166.23	225.88	42.57	72.89	66.81	66.1	WRKY transcription factor 49
100127367	34.79	50.26	10.84	9.65	10.13	13.03	WRKY transcription factor 5
100812342	6.14	7.19	2.29	3.26	3.04	3.99	respiratory burst oxidase homolog B
100785936	14.72	32.32	3.38	28.73	49.63	47.7	ERF 1
100787732	1.99	7.71	0.03	11.51	13.55	15.16	ERF 1
100799642	18.24	22.64	111.97	31.23	28.94	41.37	chitinase class I ChiB
Plant-pathogen interaction
100779508	5.42	8.18	2.51	8.43	7.9	8.19	disease resistance protein RPM1
100305458	4.98	13.91	4.61	6.07	6.68	9.17	disease resistance protein RPM1
100805517	13.78	54.99	13.66	45.21	48.11	52.43	respiratory burst oxidase homolog A
100775988	14.67	76.73	17.1	67.67	74.06	94.76	respiratory burst oxidase homolog A
100127421	24.18	63.54	7.57	39.76	40.97	40.05	WRKY transcription factor 19
100127397	6.94	20.27	3.16	13.62	15.07	18.55	WRKY transcription factor 62
Flavonoid biosynthesis
100811247	205.8	492.57	48.03	438.91	484.03	766.67	caffeoyl-CoA O-methyltransferase
732546	17.97	70.31	10.12	57.72	70.15	145.18	chalcone flavonone isomerase
778027	21.42	39.82	10.28	36.55	36.86	57.21	chalcone isomerase 4B
100782897	38.25	81.87	17.49	73.75	87.26	147.84	chalcone synthase 7
100811080	50.99	104.46	15.21	110.14	140.23	200.48	cytochrome P450 98A2
Isoflavonoid biosynthesis
547489	67.35	143.18	36.18	102.69	129.09	191.96	2-hydroxyisoflavanone dehydratase
606705	106.67	168.69	17.78	157.51	194.02	184.72	2-hydroxyisoflavanone synthase
100776878	1.47	4.21	0.1	6.37	7.65	5.29	cytochrome P450 93A1-like
100793687	5.75	13.67	2.08	11.13	12.77	19.92	flavanone 4-reductase-like
