# Supplementary material for: GmMEKK2 Disrupts the MKK1/2–MPK4 Cascade to Amplify Immune Signalling and Confer Enhanced Resistance to Soybean Mosaic Virus
Source: Mol Plant Pathol. 2025 Nov 30;26(12):e70184. doi: 10.1111/mpp.70184 (PMC12665255; doi:10.1111/mpp.70184)
Supplement: Supplementary file 15 — Table S7: Up‐regulated genes at 14 dpi in NT plants. [file MPP-26-e70184-s010.xlsx]

## Sheet: Table S7
Table S7. Up-regulated genes at 14 dpi in NT plants
Gene ID	NT_CK	NT_7d	NT_14d	ZMP_CK	ZMP_7d	ZMP_14d	Gene Description
Mismatch repair
100808364	0.07	0.05	2.53	0.13	0.09	0.03	replication protein A 70 kDa subunit B
100818859	0.05	0.07	1.07	0.08	0.09	0.06	DNA mismatch repair protein MSH7
100775926	0.24	0.24	1.76	0.18	0.24	0.1	replication factor C subunit 2
548092	1.93	2.11	4.2	2	1.75	1.54	DNA polymerase delta
Homologous recombination
100789372	0.13	0.13	2.07	0.18	0.2	0.11	BRCT domain-containing protein
100797849	0.44	0.52	1.77	0.58	0.49	0.38	BRCA2 domain-containing protein
100781631	0.8	0.78	1.83	0.72	0.82	0.61	protein chromatin remodeling 25
100798983	0.72	0.78	1.75	0.75	1.05	0.91	DNA repair protein recA homolog
DNA replication
100780574	0.62	0.39	2.96	0.48	0.62	0.28	DNA primase small subunit
100806321	1.26	1.35	5.14	1.31	1.49	1.03	DNA primase large subunit
100813006	0.99	0.71	4.93	0.9	1	0.63	DNA replication licensing factor MCM2
100811545	1.19	1.21	4.42	1.39	1.35	1.1	DNA replication licensing factor MCM3
100782586	0.98	0.64	5.41	0.86	0.92	0.54	DNA replication licensing factor MCM4
100800649	1.63	1.53	8.05	1.43	1.85	1.47	DNA replication licensing factor MCM5
100794021	0.85	0.68	8.17	0.71	0.65	0.4	DNA replication licensing factor MCM6
100811639	0.63	0.66	5.17	0.6	0.76	0.53	DNA replication licensing factor MCM7
548079	5.04	4.35	15.32	4.96	6.49	4.71	proliferating cell nuclear antigen
100802512	2.83	2.1	6.83	2.34	2.48	1.66	replication protein A 32 kDa subunit A
100777091	0.31	0.17	6.48	0.38	0.39	0.23	replication protein A 70 kDa subunit B
Photosynthesis-antenna proteins
100800374	17.11	11.17	47.64	11.63	11.05	17.58	chlorophyll a-b binding protein
100790960	540.75	449.6	1025.44	596.68	568.41	670	chlorophyll a-b binding protein 13
