# Supplementary material for: GmMEKK2 Disrupts the MKK1/2–MPK4 Cascade to Amplify Immune Signalling and Confer Enhanced Resistance to Soybean Mosaic Virus
Source: Mol Plant Pathol. 2025 Nov 30;26(12):e70184. doi: 10.1111/mpp.70184 (PMC12665255; doi:10.1111/mpp.70184)
Supplement: Supplementary file 16 — Table S8: Common DEGs among the ZMP_CK versus NT_CK, ZMP_7d versus NT_7d and ZMP_14d versus NT_14d comparisons. [file MPP-26-e70184-s013.xlsx]

## Sheet: Table S8
Table S8. Common DGEs among the ZMP_CK vs NT_CK, ZMP_7d vs NT_7d, and ZMP_14d vs NT_14d comparisons
Gene ID	Description
100170675	WRKY transcription factor 10
112999750	UDP-glycosyltransferase 1-like
100818861	UDP-glucuronate 4-epimerase 1
100778179	UDP-glucose flavonoid 3-O-glucosyltransferase 7
100787587	tyrosine aminotransferase-like
100799381	transmembrane protein 53
100818341	transcription factor bHLH93
100798421	TMV resistance protein N
100817788	tetraspanin-8
102668987	taxane 13-alpha-hydroxylase
100775210	short-chain dehydrogenase reductase 2a
100783759	serine/threonine-protein kinase RIPK
100776109	scarecrow-like protein 13
100819190	scarecrow-like protein 13
100789620	RING-H2 finger protein ATL8
100777640	red chlorophyll catabolite reductase
106795446	putative wall-associated receptor kinase-like 16
100800078	putative serine/threonine-protein kinase-like protein CCR3
100804497	putative serine/threonine-protein kinase-like protein CCR3
102667671	putative F-box/FBD/LRR-repeat protein At3g49480
100305884	putative expansin-like A2
547505	putative EIN3-binding F-box protein
100799755	putative bZIP domain class transcription factor
100799846	protein EXORDIUM
100811715	protein ENHANCED DOWNY MILDEW 2
100788672	protein ALP1-like
100804277	protein ALP1-like
100816060	probable serine/threonine-protein kinase WNK11
100778116	probable serine/threonine-protein kinase PIX13
100785804	probable protein phosphatase 2C 55
100816573	probable LRR receptor-like serine/threonine-protein kinase At1g74360
100776695	probable glycerol-3-phosphate acyltransferase 3
100780612	probable F-box protein At2g36090
100791756	probable calcium-binding protein CML45
100305943	OXS3-like protein
100306161	OS3-like protein
100527186	nudix hydrolase family protein
100174967	nematode resistance HS1pro1 protein
100806990	NDR1/HIN1-like protein 10
100170713	NAC domain protein
778051	MYB transcription factor MYB124
100808247	MLO-like protein 11
100786104	metalloendoproteinase 5-MMP
100809902	isoleucine N-monooxygenase 2
547684	inactive beta-amylase-like
100778885	inactive beta-amylase 9
100820520	heavy-metal-associated domain-containing protein
100801079	heavy metal-associated isoprenylated plant protein 39
100783411	heavy metal-associated isoprenylated plant protein 39
100800008	heavy metal-associated isoprenylated plant protein 39
100810164	heavy metal-associated isoprenylated plant protein 39
100802154	heavy metal-associated isoprenylated plant protein 12
106794169	G-type lectin S-receptor-like serine/threonine-protein kinase B120
100809852	G-type lectin S-receptor-like serine/threonine-protein kinase At2g19130
100814941	glycerophosphodiester phosphodiesterase GDPDL4
100811963	GEM-like protein 5-like
100818420	FWL family protein FWL4
100808078	exocyst complex component EXO70H1
100785364	ethylene-responsive transcription factor ERF061
100813688	ethylene-responsive transcription factor ERF017
100805418	EIN3-binding F-box protein 1
100795263	E3 ubiquitin ligase PUB8
100778859	dynein light chain 2
100802130	disease resistance protein RPM1
100809582	dehydrogenase/reductase SDR family member 4-like
100779318	dehydration-responsive element-binding protein 1E
732656	dehydration-responsive element binding protein 3
100795314	cytochrome P450 94C1
100813091	cytochrome P450 94C1
100784629	cysteine-rich and transmembrane domain-containing protein WIH1
100777773	cyanogenic beta-glucosidase
100802250	cyanogenic beta-glucosidase
100810724	core-2/I-branching enzyme domain-containing protein
102669645	classical arabinogalactan protein 1
100790997	chalcone synthase 1
100778704	cation transport regulator-like protein 2-like
100781536	carotenoid 9-cleavage dioxygenase 1-like
100775872	calcium-binding protein KRP1
100791833	BOI-related E3 ubiquitin-protein ligase 1
100801215	BOI-related E3 ubiquitin-protein ligase 1
100793986	B3 domain-containing protein At1g49475-like
100784187	auxin-responsive protein SAUR23
113001440	auxin-induced protein X10A-like
100500265	ARG7 auxin responsive family protein
100794374	amino acid transporter AVT1I
100170674	abscisic acid 8'-hydroxylase
100777166	9-cis-epoxycarotenoid dioxygenase NCED1
100814399	9-cis-epoxycarotenoid dioxygenase NCED1
100811303	60S ribosomal protein L6
100779884	60S ribosomal protein L10
100782027	3-ketoacyl-CoA synthase 11
novel.319	E3 ubiquitin-protein ligase SIS3
novel.174	Probable glutathione S-transferase
100809114	uncharacterized protein At4g14450
102662199	uncharacterized protein At4g14450
106795999	uncharacterized LOC106795999
106795224	uncharacterized LOC106795224
102669914	uncharacterized LOC102669914
102666357	uncharacterized LOC102666357
102665743	uncharacterized LOC102665743
102665667	uncharacterized LOC102665667
102665069	uncharacterized LOC102665069
102664726	uncharacterized LOC102664726
102663242	uncharacterized LOC102663242
100816015	uncharacterized LOC100816015
100814036	uncharacterized LOC100814036
100810665	uncharacterized LOC100810665
100808609	uncharacterized LOC100808609
100806250	uncharacterized LOC100806250
100800214	uncharacterized LOC100800214
100798105	uncharacterized LOC100798105
100792830	uncharacterized LOC100792830
100790687	uncharacterized LOC100790687
100790161	uncharacterized LOC100790161
100788029	uncharacterized LOC100788029
100787458	uncharacterized LOC100787458
100785888	uncharacterized LOC100785888
100780553	uncharacterized LOC100780553
100776055	uncharacterized LOC100776055
100306711	uncharacterized LOC100306711
100306427	uncharacterized LOC100306427
100306340	uncharacterized LOC100306340
100305767	uncharacterized LOC100305767
100775698	-
100814790	-
100820453	-
102660771	-
102660893	-
102661210	-
